# Supplementary material for: Pharmacokinetic Comparison between Methotrexate-Loaded Nanoparticles and Nanoemulsions as Hard- and Soft-Type Nanoformulations: A Population Pharmacokinetic Modeling Approach
Source: Pharmaceutics. 2021 Jul 9;13(7):1050. doi: 10.3390/pharmaceutics13071050 (PMC8309067; doi:10.3390/pharmaceutics13071050)
Supplement: Supplementary file 1 [file pharmaceutics-13-01050-s001.zip]

Archive with 1 entries (1 files):
- pharmaceutics-1261853-supplementary.pdf
